# Supplementary material for: Comparison of Efficacy of Lidocaine and Articaine as Inferior Alveolar Nerve Blocking Agents in Patients with Symptomatic Irreversible Pulpitis: Randomized Controlled Trial
Source: Medicina (Kaunas). 2023 Oct 16;59(10):1840. doi: 10.3390/medicina59101840 (PMC10608202; doi:10.3390/medicina59101840)
Supplement: Supplementary file 1 [file medicina-59-01840-s001.zip]

Archive with 1 entries (1 files):
- medicina-2665284-supplementary.pdf
